# Supplementary material for: Exposure of primary osteoblasts to combined magnetic and electric fields induced spatiotemporal endochondral ossification characteristic gene- and protein expression profiles
Source: J Exp Orthop. 2022 May 2;9:39. doi: 10.1186/s40634-022-00477-9 (PMC9061914; doi:10.1186/s40634-022-00477-9)
Supplement: Supplementary file 4 — Additional file 4:. RPKMmean_GOI.xls [file 40634_2022_477_MOESM4_ESM.xlsx]

## Sheet: RPKMmean_GOI_new2021
	EFMF_hOB_Bio1.Comp1.Maxgroupmean	EFMF_hOB_Bio1.Comp2.Maxgroupmean	EFMF_hOB_Bio1.Comp3.Maxgroupmean	EFMF_hOB_Bio1.Comp4.Maxgroupmean	EFMF_hOB_Bio1.Comp5.Maxgroupmean	EFMF_hOB_Bio2.Comp1.Maxgroupmean	EFMF_hOB_Bio2.Comp2.Maxgroupmean	EFMF_hOB_Bio2.Comp3.Maxgroupmean	EFMF_hOB_Bio2.Comp4.Maxgroupmean	EFMF_hOB_Bio2.Comp5.Maxgroupmean	EFMF_hOB_Bio3.Comp1.Maxgroupmean	EFMF_hOB_Bio3.Comp2.Maxgroupmean	EFMF_hOB_Bio3.Comp3.Maxgroupmean	EFMF_hOB_Bio3.Comp4.Maxgroupmean	EFMF_hOB_Bio3.Comp5.Maxgroupmean	meanRPKM(max goup mean)	SD	Max RPKM Range	max.across.comparisons
ALPL	4.18804	1.47434	2.8458	4.16349	8.44867	5.42889	1.30358	2.35335	4.87349	8.01425	2.84059	0.877879	1.2493	0.699052	0.60469	3.29103	2.53557	< 10	8.44867
COL10A1	0.348267	0.374194	0.395886	0.443623	1.29742	0.246284	0.246943	0.457798	0.734081	2.08479	0.588077	0.388403	0.459465	1.20721	1.45082	0.714884	0.542397	< 10	2.08479
COL1A1	1881.07	1214.57	1677.21	1250.59	1311.74	3471.47	2378.32	2074.41	2307.99	2151.51	2530.57	1535.12	2093.44	1666.13	1984.4	1968.57	585.875	< 10000	3471.47
CTNNB1	69.7128	79.0413	79.909	80.6961	83.8709	76.583	80.8581	81.688	85.4069	98.0603	68.748	76.9148	78.2853	94.7703	92.3856	81.7954	8.25994	< 100	98.0603
CTSK	1108.97	885.397	567.877	946.364	1445.96	732.575	937.156	1365.18	1245.49	2114.73	612.095	955.298	1136.22	1151.21	1243.39	1096.53	381.592	< 10000	2114.73
FN1	4739.59	5428.19	7132.91	7171.14	5897.92	4497.9	5630.59	5773.65	7128.3	6012.76	3604.38	5352.96	5998.35	5444.77	5355.55	5677.93	986.466	< 10000	7171.14
FZD7	12.3835	12.7261	14.9781	11.8034	13.8098	10.8037	13.0176	13.9521	17.0311	19.8957	10.7167	12.7289	17.8218	20.266	20.223	14.8105	3.38401	< 50	20.266
LDHA	447.852	415.085	405.271	369.99	414.027	305.936	341.3	322.223	372.212	352.997	318.266	342.31	339.256	393.15	486.709	375.105	51.3633	< 1000	486.709
MGP	29.8411	17.3782	20.2083	24.8004	53.6741	8.77749	8.32145	13.1592	29.1068	33.211	9.53072	12.0845	11.5446	26.0791	29.9917	21.8473	12.4117	< 100	53.6741
MMP2	1199.17	1119.67	1122.38	1134.35	1286.55	1484.63	1531.94	1541.79	1516.12	1468.83	1218.76	1646.67	1484.2	1209.63	1116.13	1338.72	189.663	< 10000	1646.67
NOV	11.4505	23.5642	24.527	26.8193	29.896	13.9501	27.737	30.8901	25.5946	32.5782	21.6011	20.1802	33.4863	44.3193	32.1311	26.5817	8.14418	< 50	44.3193
SPP1	42.4342	44.0957	20.9484	24.7036	43.1538	43.9949	30.1642	36.6841	41.1496	70.5783	35.3368	61.9568	39.5239	75.5829	99.8819	47.3459	21.1056	< 100	99.8819
TGFB1	42.1771	25.0055	29.6334	23.5889	26.4764	67.3735	38.2449	40.8015	43.2671	43.9521	79.6127	43.4667	41.4716	51.7264	45.7502	42.8365	15.1229	< 100	79.6127
TGFBI	1139.69	780.247	886.557	763.787	417.098	1195.46	954.711	637.991	696.048	514.879	1040.1	845.763	721.983	1002.19	1117.71	847.614	230.451	< 10000	1195.46
THBS1	533.926	813.374	951.507	848.046	914.546	623.023	807.195	894.407	1159.86	1151.73	266.479	612.212	958.829	892.348	805.752	815.548	231.905	< 10000	1159.86
TIMP1	884.283	613.402	654.131	599.822	595.334	634.304	471.428	512.143	854.396	910.298	622.851	565.997	424.06	677.269	822.953	656.178	149.128	< 1000	910.298
WNT5A	37.3593	21.6201	19.6166	16.9021	13.3345	26.8435	16.4592	17.1205	14.2229	12.0227	30.9549	22.9511	18.9019	18.8518	19.4318	20.4395	6.82163	< 50	37.3593
WNT5B	45.2757	32.25	33.9834	26.3176	29.233	59.5439	36.6964	49.0128	51.7031	53.047	56.1241	29.1973	37.8633	58.2765	70.1507	44.5783	13.4123	< 100	70.1507

## Sheet: RPKMmean_GOI_supp2021
	EFMF_hOB_Bio1.Comp1.Maxgroupmean	EFMF_hOB_Bio1.Comp2.Maxgroupmean	EFMF_hOB_Bio1.Comp3.Maxgroupmean	EFMF_hOB_Bio1.Comp4.Maxgroupmean	EFMF_hOB_Bio1.Comp5.Maxgroupmean	EFMF_hOB_Bio2.Comp1.Maxgroupmean	EFMF_hOB_Bio2.Comp2.Maxgroupmean	EFMF_hOB_Bio2.Comp3.Maxgroupmean	EFMF_hOB_Bio2.Comp4.Maxgroupmean	EFMF_hOB_Bio2.Comp5.Maxgroupmean	EFMF_hOB_Bio3.Comp1.Maxgroupmean	EFMF_hOB_Bio3.Comp2.Maxgroupmean	EFMF_hOB_Bio3.Comp3.Maxgroupmean	EFMF_hOB_Bio3.Comp4.Maxgroupmean	EFMF_hOB_Bio3.Comp5.Maxgroupmean	meanRPKM(max goup mean)	SD	Max RPKM Range	max.across.comparisons
ACAN	19.5539	54.983	142.428	65.4879	40.8872	8.92458	28.6812	37.2008	50.415	42.3316	10.6632	30.1037	85.0346	167.071	107.447	59.4142	47.0784	< 1000	167.071
ALPL	4.18804	1.47434	2.8458	4.16349	8.44867	5.42889	1.30358	2.35335	4.87349	8.01425	2.84059	0.877879	1.2493	0.699052	0.60469	3.29103	2.53557	< 10	8.44867
ATF4	112.833	87.4405	97.4463	102.279	96.0273	59.2936	103.631	78.9447	92.9299	103.991	169.369	91.4108	87.3321	89.1883	84.7281	97.123	23.6064	< 1000	169.369
ATG12	12.894	13.6885	11.6284	14.7549	15.0323	8.63495	9.52949	9.61621	9.36806	11.0987	9.49433	9.33557	9.18272	11.4133	13.0025	11.2449	2.16355	< 50	15.0323
ATG3	18.1323	16.8995	14.1824	15.8645	16.9841	17.9795	13.9583	14.2779	14.1613	14.0373	22.6145	15.5611	15.1197	16.756	16.737	16.2177	2.28435	< 50	22.6145
ATG5	12.3626	11.6069	10.0258	10.8811	12.4791	9.87787	9.08906	9.22308	9.03166	9.80637	9.51661	7.98473	7.79248	7.89403	8.3791	9.73003	1.52708	< 50	12.4791
ATG7	3.11534	2.29983	2.486	2.34064	2.10179	2.91862	2.70641	2.62505	2.51162	2.36897	2.48545	2.38281	2.3385	2.50772	2.33226	2.5014	0.256606	< 10	3.11534
ATP5A1	115.508	128.274	121.591	118.106	119.313	124.429	126.573	125.434	122.347	120.283	103.965	129.897	118.25	136.812	141.551	123.489	8.92738	< 1000	141.551
BECN1	30.5804	30.2398	29.5483	30.6894	31.6147	25.0714	28.4263	27.9812	29.726	29.3845	26.1871	28.5429	27.8648	31.9664	32.3794	29.3468	2.05856	< 50	32.3794
BGLAP	0.309483	0.459429	0.600359	0.187452	0.313698	0.411995	0.764891	0.192442	0.548719	0.134368	0.629629	0.76153	0.418703	0.610167	1.59816	0.529402	0.357163	< 10	1.59816
BMP1	26.203	15.4812	17.824	15.4098	16.3132	31.8136	20.2557	18.912	21.5292	19.5067	24.7163	16.6307	17.2221	13.7484	13.0447	19.2407	5.08365	< 50	31.8136
BMP2	14.7237	2.83459	2.79467	2.43516	2.2	12.2081	2.77837	3.47047	3.83773	6.03493	23.1876	3.85848	3.55833	5.63482	6.14275	6.37998	5.9009	< 50	23.1876
BMP4	1.09332	1.12416	1.76971	1.65157	1.93001	1.24899	1.10826	1.47684	2.09205	2.42565	1.52138	1.10645	1.34193	1.62798	1.50493	1.53488	0.39552	< 10	2.42565
BMP7	0.00870532	0.0138893	0.00534747	0.0045642	0.0054845	0.0203318	0.00480543	0.00276194	0.00880513	0.00458222	0.0835532	0.349752	0	0	0	0.0341721	0.0897147	< 10	0.349752
BMPER	9.43455	10.4919	11.3439	13.4005	17.0846	11.4485	7.77508	13.9747	15.6081	16.6284	6.7631	7.84609	10.3218	11.1208	10.6812	11.5949	3.17515	< 50	17.0846
BMPR1A	8.23176	8.29334	7.18581	8.45232	8.81729	6.06092	6.82665	6.58152	6.3353	7.2287	5.84489	6.20463	6.3655	5.64227	5.75619	6.92181	1.06522	< 10	8.81729
BMPR1B	0.693889	0.722094	0.45082	0.812046	0.918975	0.830134	0.648085	0.838063	0.564817	0.797038	1.61022	0.775472	0.645534	0.402076	0.518747	0.748534	0.281951	< 10	1.61022
CDH11	50.6756	66.4901	72.8524	76.6854	76.2922	55.6491	59.3966	62.8868	67.3342	64.0272	32.8383	56.761	61.01	57.3145	52.4404	60.8436	11.1441	< 100	76.6854
CDKN1A	142.029	132.859	159.492	149.926	163.464	115.561	162.026	164.887	193.037	195.359	173.461	152.963	162.648	259.34	246.374	171.562	38.8031	< 1000	259.34
COL10A1	0.348267	0.374194	0.395886	0.443623	1.29742	0.246284	0.246943	0.457798	0.734081	2.08479	0.588077	0.388403	0.459465	1.20721	1.45082	0.714884	0.542397	< 10	2.08479
COL15A1	1.52875	2.51589	7.09235	9.59928	8.62822	0.866869	1.98684	5.11734	12.46	18.6763	2.22239	1.27044	4.50024	5.71127	9.28778	6.0976	4.98912	< 50	18.6763
COL1A1	1881.07	1214.57	1677.21	1250.59	1311.74	3471.47	2378.32	2074.41	2307.99	2151.51	2530.57	1535.12	2093.44	1666.13	1984.4	1968.57	585.875	< 10000	3471.47
COL1A2	1913.41	1527.71	1878.4	1681.04	1464.91	2478.95	2192.4	1866.27	1916.12	1687.62	1689.55	1667.13	1849.35	1542.28	1572.66	1795.19	269.27	< 10000	2478.95
COL2A1	0.0113869	0.00564051	0.0153537	0.00527806	0.00312077	0.00290145	0.00880893	0.0138688	0.00259412	0.00262819	0.0198096	0	0	0	0	0.00609274	0.00633813	< 10	0.0198096
COL3A1	735.357	481.423	480.459	525.229	488.932	968.789	612.903	484.59	509.01	454.655	303.025	551.961	470.582	345.082	309.217	514.748	167.175	< 1000	968.789
COL5A1	100.66	61.7491	95.1963	76.2221	66.0921	140.924	98.6773	86.0213	105.813	93.3109	144.799	75.034	99.9509	86.0385	94.2033	94.9794	23.3497	< 1000	144.799
COL5A3	34.4341	8.76297	13.5335	14.6175	16.1704	62.6459	11.0138	10.9307	17.6434	16.5273	46.3575	10.9542	15.0412	5.25958	4.2144	19.2071	16.2074	< 100	62.6459
COMP	35.9784	44.3018	144.914	166.734	202.7	6.537	25.1865	125.314	426.823	551.961	22.4443	10.1912	145.988	446.682	569.006	194.984	202.007	< 1000	569.006
CTNNB1	69.7128	79.0413	79.909	80.6961	83.8709	76.583	80.8581	81.688	85.4069	98.0603	68.748	76.9148	78.2853	94.7703	92.3856	81.7954	8.25994	< 100	98.0603
CTSK	1108.97	885.397	567.877	946.364	1445.96	732.575	937.156	1365.18	1245.49	2114.73	612.095	955.298	1136.22	1151.21	1243.39	1096.53	381.592	< 10000	2114.73
CTSS	16.6351	8.71935	6.56199	8.07293	7.62349	4.87471	7.00795	6.72028	5.69769	6.02466	3.55379	7.38725	6.99541	6.68399	7.55171	7.34069	2.87173	< 50	16.6351
DCN	570.825	494.913	375.984	476.267	506.612	267.152	365.127	381.861	360.285	338.007	278.043	308.743	307.51	250.875	241.132	368.222	101.647	< 1000	570.825
DLX5	1.19002	1.44308	1.56499	1.33998	1.34992	1.46676	1.34635	1.33705	1.4888	1.28736	1.35121	1.70418	1.65916	2.89062	2.53035	1.59665	0.47755	< 10	2.89062
EGFR	10.5667	11.0407	13.6777	11.555	9.81237	14.4526	14.1012	11.9533	8.48479	8.66446	22.7391	16.6575	13.7347	9.10451	9.70997	12.417	3.73915	< 50	22.7391
EMP1	147.168	143.244	121.983	142.911	166.982	124.235	124.664	131.95	125.3	132.516	249.9	143.705	140.716	117.17	118.814	142.084	32.668	< 1000	249.9
ENG	87.2719	80.7882	119.2	81.4082	66.9191	96.8315	107.599	96.2537	106.179	101.644	75.8574	95.7922	92.7257	112.384	97.9626	94.5876	14.2277	< 1000	119.2
FGF1	4.18943	3.88939	4.5521	4.48729	6.54388	2.49664	2.84052	3.74979	5.2285	6.19958	4.26128	2.22462	3.83415	5.20143	6.74234	4.4294	1.37638	< 10	6.74234
FGF2	40.3369	24.3733	20.9158	25.9339	19.688	21.7296	12.9343	12.1948	15.1413	15.0766	23.0911	10.3476	11.5297	13.1831	16.5949	18.8714	7.76425	< 50	40.3369
FGFR1	26.0202	30.8424	30.9696	26.6112	32.1472	35.1476	38.5071	39.3627	37.6836	37.6199	45.3786	39.9302	39.5841	40.7244	37.6872	35.8811	5.47383	< 50	45.3786
FN1	4739.59	5428.19	7132.91	7171.14	5897.92	4497.9	5630.59	5773.65	7128.3	6012.76	3604.38	5352.96	5998.35	5444.77	5355.55	5677.93	986.466	< 10000	7171.14
FZD7	12.3835	12.7261	14.9781	11.8034	13.8098	10.8037	13.0176	13.9521	17.0311	19.8957	10.7167	12.7289	17.8218	20.266	20.223	14.8105	3.38401	< 50	20.266
GDF3	0	0	0	0	0	0	0	0	0	0	0	0	0	0	0	0	0	< 10	0
HIF1A	166.389	139.813	127.881	139.833	193.315	140.737	106.826	131.033	137.124	174.285	102.78	84.4891	102.036	103.112	106.562	130.414	30.5424	< 1000	193.315
IGFBP3	1443.21	1823.67	1481.58	1444.67	932.436	1081.23	1597.91	1039.31	1009.89	814.167	1007.95	1871.38	1453.9	1148.49	1036.91	1279.11	330.539	< 10000	1871.38
JAG1	12.2038	11.6226	13.5033	12.5489	17.482	7.87718	9.22691	12.2066	15.585	17.6005	13.7515	6.74689	11.8085	14.1723	13.6726	12.6672	3.08549	< 50	17.6005
LDHA	447.852	415.085	405.271	369.99	414.027	305.936	341.3	322.223	372.212	352.997	318.266	342.31	339.256	393.15	486.709	375.105	51.3633	< 1000	486.709
LTBP1	104.867	99.2588	97.3964	96.4913	85.903	104.623	96.2251	96.4188	97.2712	85.8808	115.259	114.548	102.099	91.2597	90.2117	98.5142	8.80442	< 1000	115.259
MAPK1	30.0201	28.9495	28.56	28.1241	27.1116	28.7535	28.0021	26.6942	24.2911	25.0696	32.243	26.4428	26.4922	26.7661	26.708	27.6152	1.97102	< 50	32.243
MAPK14	8.96417	10.008	9.05615	9.77936	9.96752	8.17767	9.30594	9.21881	8.50334	9.53958	8.13696	8.76646	8.8375	8.34319	8.63538	9.016	0.615619	< 50	10.008
MAPK3	26.0092	37.7934	42.1323	35.0192	36.8928	37.2689	43.4277	45.9338	46.6904	44.0743	26.9	42.6515	42.6456	58.4215	52.5213	41.2255	8.51322	< 100	58.4215
MGP	29.8411	17.3782	20.2083	24.8004	53.6741	8.77749	8.32145	13.1592	29.1068	33.211	9.53072	12.0845	11.5446	26.0791	29.9917	21.8473	12.4117	< 100	53.6741
MKI67	1.40913	4.73977	5.94645	2.81626	1.79044	5.6862	4.86587	3.39655	1.65632	1.58666	5.51969	6.05985	5.00894	2.59026	1.62046	3.64619	1.81164	< 10	6.05985
MMP1	167.465	78.8045	63.4636	56.555	146.359	39.2627	39.7085	111.631	145.135	386.008	41.8359	41.77	85.1046	224.035	279.561	127.113	101.863	< 1000	386.008
MMP2	1199.17	1119.67	1122.38	1134.35	1286.55	1484.63	1531.94	1541.79	1516.12	1468.83	1218.76	1646.67	1484.2	1209.63	1116.13	1338.72	189.663	< 10000	1646.67
MMP3	107.817	6.88508	1.14096	0.68632	0.659468	62.3311	3.3267	1.00544	1.0256	0.959577	69.3216	7.4401	1.49563	4.10255	3.91522	18.1408	33.3083	< 1000	107.817
MMP8	0.0616756	0.0322062	0.0133675	0.0210918	0.0734062	0.0121199	0.022123	0.022759	0.0521259	0.13395	0.0126439	0	0	0	0	0.030498	0.0367182	< 10	0.13395
MMP9	0.226961	0.0824899	0.0276827	0.0185947	0.0276122	0.176975	0.0511171	0.0235803	0.0335793	0	0	0	0	0	0	0.0445729	0.0686639	< 10	0.226961
MYC	14.6445	9.70148	9.06844	9.11085	11.2134	21.3018	12.3958	11.1324	10.8336	10.8437	29.9762	12.2562	9.84521	9.76449	9.12276	12.7474	5.68655	< 50	29.9762
NODAL	0.0370621	0.0212768	0.0304416	0.0479916	0.0275046	0.0391015	0.0502765	0.0150782	0.00972538	0.010787	0.128379	0.095239	0.0426989	0.0437466	0.0470747	0.0430923	0.0315756	< 10	0.128379
NOV	11.4505	23.5642	24.527	26.8193	29.896	13.9501	27.737	30.8901	25.5946	32.5782	21.6011	20.1802	33.4863	44.3193	32.1311	26.5817	8.14418	< 50	44.3193
PLAU	24.0661	30.6121	37.5159	32.7048	42.646	24.8228	24.6011	34.4033	51.9159	64.1085	23.931	24.8172	26.2538	32.3243	36.4588	34.0788	11.5067	< 100	64.1085
RUNX2	1.84214	1.81544	1.5395	1.77102	1.44834	1.93954	1.72042	1.36374	1.16216	1.14987	1.81856	1.80192	1.50836	1.32704	1.17907	1.55914	0.275742	< 10	1.93954
SERPINE1	773.495	308.757	429.34	260.152	258.003	715.037	243.4	365.42	485.162	489.252	996.949	155.601	344.959	495.031	593.797	460.957	229.682	< 1000	996.949
SLC2A1	9.01548	7.9906	10.3978	8.43411	10.2518	7.18504	8.79681	10.0127	14.1889	13.5727	10.9144	8.20156	10.4917	14.0901	19.8506	10.893	3.311	< 50	19.8506
SMAD1	3.9876	3.84805	3.33449	4.16685	3.43628	3.25735	3.45604	3.06443	2.89547	3.01474	3.92435	3.10369	2.83146	2.78407	3.34659	3.36343	0.441338	< 10	4.16685
SMAD2	4.22552	4.00426	3.81566	4.32184	4.39619	3.38677	3.72881	3.61167	3.45826	3.96375	3.90278	3.59452	3.519	3.53588	3.85745	3.82149	0.31663	< 10	4.39619
SMAD3	22.8032	20.1557	25.637	22.0002	16.4015	23.7666	21.7024	17.8547	17.8971	15.9984	22.6222	22.6344	19.4357	16.6792	16.3824	20.1314	3.12502	< 50	25.637
SMAD4	6.40922	6.12125	5.32106	6.38278	5.86618	5.26445	5.04755	4.70753	4.39896	4.39222	5.91138	4.93043	4.73769	4.19667	4.15793	5.18969	0.784488	< 10	6.40922
SMAD6	4.35711	4.15295	3.02421	2.981	2.64397	5.03021	4.20101	3.48462	3.10567	2.72465	9.0464	6.10741	5.0036	5.90819	5.23341	4.46696	1.70252	< 10	9.0464
SMAD7	17.8458	14.4008	15.2427	12.8212	12.2701	19.3793	14.75	13.9767	14.6418	13.7587	22.5775	17.679	16.8936	21.9131	18.9429	16.4729	3.18087	< 50	22.5775
SOX9	5.39633	3.94987	5.53245	4.924	5.14009	3.39436	3.76682	3.7618	4.93371	4.59734	7.20208	5.72833	5.47149	8.36673	7.45303	5.3079	1.43675	< 10	8.36673
SP7	0.00643441	0.0164281	0.00620306	0.00551909	0.0182538	0.00538694	0	0	0	0	0	0	0	0	0	0.00388169	0.00607352	< 10	0.0182538
SPARC	1129.49	939.026	1013.22	1034.17	970.116	995.582	829.8	836.077	1018.54	1161.48	735.907	583.229	771.322	767.919	832.624	907.9	159.323	< 10000	1161.48
SPP1	42.4342	44.0957	20.9484	24.7036	43.1538	43.9949	30.1642	36.6841	41.1496	70.5783	35.3368	61.9568	39.5239	75.5829	99.8819	47.3459	21.1056	< 100	99.8819
STAT1	360.667	285.796	214.652	264.52	270.334	116.591	191.527	175.655	226.534	234.445	73.7844	143.924	151.252	144.512	152.22	200.428	75.034	< 1000	360.667
TGFB1	42.1771	25.0055	29.6334	23.5889	26.4764	67.3735	38.2449	40.8015	43.2671	43.9521	79.6127	43.4667	41.4716	51.7264	45.7502	42.8365	15.1229	< 100	79.6127
TGFB2	7.64114	7.21664	7.18266	7.95707	8.50323	8.24576	5.84576	7.84585	6.28214	6.05542	9.50142	8.24019	6.75939	7.47837	6.23973	7.39965	1.03297	< 10	9.50142
TGFBI	1139.69	780.247	886.557	763.787	417.098	1195.46	954.711	637.991	696.048	514.879	1040.1	845.763	721.983	1002.19	1117.71	847.614	230.451	< 10000	1195.46
TGFBR1	10.6262	11.3775	8.66208	9.92519	11.294	5.6492	7.35267	8.2915	9.66759	10.959	5.99298	6.26639	8.02619	8.63781	10.4198	8.87654	1.93904	< 50	11.3775
TGFBR2	44.5076	52.9202	56.4021	64.6188	69.6447	30.9759	43.8478	53.1109	65.7802	72.9364	34.4621	45.7664	52.3573	67.1774	76.7512	55.4173	13.8853	< 100	76.7512
TGFBR3	6.58833	5.43623	5.51509	6.69281	7.14628	5.55974	5.28977	5.12402	4.32989	4.74463	5.75453	6.63478	5.60894	3.12861	2.80429	5.3572	1.23634	< 10	7.14628
THBS1	533.926	813.374	951.507	848.046	914.546	623.023	807.195	894.407	1159.86	1151.73	266.479	612.212	958.829	892.348	805.752	815.548	231.905	< 10000	1159.86
TIMP1	884.283	613.402	654.131	599.822	595.334	634.304	471.428	512.143	854.396	910.298	622.851	565.997	424.06	677.269	822.953	656.178	149.128	< 1000	910.298
TIMP2	357.111	316.407	319.549	365.427	432.326	296.051	327.504	382.772	386.332	413.005	282.313	340.512	360.984	301.49	297.471	345.283	45.0976	< 1000	432.326
VEGFB	46.6589	57.2699	58.9747	60.2594	71.3677	60.5732	87.5183	104.845	108.24	115.55	53.1339	95.4737	109.569	113.294	107.517	83.3497	25.6069	< 1000	115.55
VEGFC	104.706	91.8482	92.8646	74.3285	66.8983	95.6195	84.5395	86.0811	79.5747	71.5471	98.9734	84.5526	100.103	147.815	144.411	94.9242	23.429	< 1000	147.815
WNT5A	37.3593	21.6201	19.6166	16.9021	13.3345	26.8435	16.4592	17.1205	14.2229	12.0227	30.9549	22.9511	18.9019	18.8518	19.4318	20.4395	6.82163	< 50	37.3593
WNT5B	45.2757	32.25	33.9834	26.3176	29.233	59.5439	36.6964	49.0128	51.7031	53.047	56.1241	29.1973	37.8633	58.2765	70.1507	44.5783	13.4123	< 100	70.1507
